# Supplementary material for: Viroid ecology in hops (Humulus lupulus L.): high prevalence in commercial systems but low presence in wild populations
Source: Front Microbiol. 2026 Jan 5;16:1652923. doi: 10.3389/fmicb.2025.1652923 (PMC12813154; doi:10.3389/fmicb.2025.1652923)
Supplement: Supplementary file 7 [file Table_1.xlsx]

## Sheet: Virus_screening
Pathogen	Primer	Sequence	Concentration	Amplicon	Reference	Accession No.	Blast verified
American Hop	AHLVcpF	ATGTCGAACGTTGAAAGG	10uM	932	Eastwell and Druffel, 2012	NC_017859.1	YES, Primer pairs are specific to input template as no other targets were found in selected database: Nucleotide collection (nt)
Latent Virus	AHLVcpR	TCAGTGCGCTTGTCGAAACTC	10uM	932	Eastwell and Druffel, 2012	NC_017859.1
Arabis mosaic virus	ArMV_581_F	ACCAGTGCCTACAAGAGTGTGTCC	10uM	213	Komínek, 2003	X55460.1 (Komínek, 2003)	Pre established
	ArMV_793_R	TTGATTCCAGTTGTTAGTGACCCC	10uM	213	Komínek, 2003
	ArMV_2378_F (new)	CTTTCGGTCCCTCATTGGCT	10uM	525	This study
	ArMV_793_R (new)	TTGATTCCAGTTGTTAGTGACCCC	10uM	525	Kominek 2003
Hop Latent	HpLV_MH_F2	TGCAGGGGGAAGCAAAGAAT	10uM	900	This study	NC_002552.1	YES, Primer pairs are specific to input template as no other targets were found in selected database: Nucleotide collection (nt)
Virus	HpLV_MH_R	TGCAACAGCAAAGCGACAC	10uM	900	This study	NC_002552.1
Hop Mosaic	HpMV_MH_F	CAGGAAAGCTTGCCCCTGAG	10uM	882	This study	NC_010538.1	YES – targets HpMV only (multiple isolates); no non-HpMV off-targets detected in Nucleotide collection (nt)
Virus	HpMV_MH_R	CACGGATAATCTCTGGGCCA	10uM	882	This study	NC_010538.1
Apple Mosaic	ApMV_Fb_5	ATGGTCTGTAAGTTCTGTGGT	10uM	830	This study	AM490197.2	YES – targets ApMV only (multiple isolates); no non-ApMV off-targets detected in Nucleotide collection (nt)
Virus	ApMV_1994_	CTAATCGAGTCTCGGGGTCC	10uM	830	This study	AM490197.2

## Sheet: Viroid_screening
Pathogen	Primer	Sequence	Concentration	Amplicon	Reference	Blast verified
Hop Stunt	HSVdII	GACCGGTGGCATCACCTCT	10uM	300	Matousek et al., 2003	Pre established
Viroid	HSVdI	GCGTCTCACTCGGAAGAGCC	10uM	300	Matousek et al., 2003	Pre established
Hop Latent	HLVd-M	TAGTTTCCAACTCCGGCTGG	10uM	250	Hataya et al., 1992	Pre established
Viroid	HLVd-P	GGATACAACTCTTGAGCGCC	10uM	250	Hataya et al., 1992	Pre established

## Sheet: HSVd_Sequencing
Pathogen	Primer	Sequence	Concentration	Amplicon	Reference	Accession No.	Blast verified
Hop Stunt viroid	HSVdSano9F	CGCGGTGCTCTGGAGTAGA	10uM	289	Nakahara K., et al. 1998	NC_001351.1	Pre established
	HSVdSano9R	CGCCTCTCGCTGGATTCTG	10uM	289	Nakahara K., et al. 1998	NC_001351.1	Pre established
	HSVd_Eich_F	GGGCAACTCTTCTCAGAATCC	10uM	171	Eichmeier et al. 2016	NC_001351.1	Pre established
	HSVd_Eich_R	GTTGGAAGACGAACCGAGAG	10uM	171	Eichmeier et al. 2016	NC_001351.1	Pre established
	HSVd-II	GACCGGTGGCATCACCTCT	10uM	261	(Matousek et al. 2003)		Pre established
	HpSVd3-160	GACGATCGATGGTGTTTCGAA	10uM	261	(Ziegler et al. 2014)		Pre established
